# Supplementary material for: Bimodal Tactile Tomography with Bayesian Sequential Palpation for Intracavitary Microstructure Profiling and Segmentation
Source: Cyborg Bionic Syst. 2025 Sep 2;6:0348. doi: 10.34133/cbsystems.0348 (PMC12604559; doi:10.34133/cbsystems.0348)
Supplement: Supplementary 1 — Movies S1 to S3 [file cbsystems.0348.f1.zip]

Archive with 4 entries (4 files):
- Movie_S1.mp4
- Movie_S2.mp4
- Movie_S3.mp4
- Supplementary Materials.docx
